# Supplementary material for: Protein Interactomes of Streptococcus mutans YidC1 and YidC2 Membrane Protein Insertases Suggest SRP Pathway-Independent- and -Dependent Functions, Respectively
Source: mSphere. 2021 Mar 3;6(2):e01308-20. doi: 10.1128/mSphere.01308-20 (PMC8546722; doi:10.1128/mSphere.01308-20)
Supplement: TABLE S3 [file msphere.01308-20-st003.xlsx]

## Sheet: Applied biomics 
	UA159 Accession	Description	Accession No.	MW (KDa)	Protein PI	Spot Number	Pep. Count	Protein Score	Protein Score C.I %	Total Ion Score	Total Ion Score C.I %
	SMU_82	molecular chaperone DnaK [Streptococcus mutans UA159]	gi|24378606	65246.4	4.58	1	17	548	100	456	100
	SMU_2042	oleate hydratase [Streptococcus mutans]	gi|488190828	67700.6	6.11	2	8	41	42.691	30	98.092
	SMU_82	molecular chaperone DnaK [Streptococcus mutans UA159]	gi|24378606	65246.4	4.58	3	6	125	100	110	100
	SMU_1216c	putative amino acid ABC transporter, permease protein [Streptococcus mutans UA159]	gi|24377593	24292.9	8.76	4	1	35	0	35	99.255
	SMU_1216c	putative amino acid ABC transporter, permease protein [Streptococcus mutans UA159]	gi|24377593	24292.9	8.76	5	1	33	0	33	98.88
	SMU_96	RecName: Full=Probable DNA-directed RNA polymerase subunit delta; AltName: Full=RNAP delta factor	gi|30316220	22463.9	3.71	6	3	54	97.611	43	99.902
	SMU_1422	pyruvate dehydrogenase E1 component subunit beta [Streptococcus mutans UA159]	gi|24379825	37145.9	4.86	7	4	48	88.299	37	99.535
	SMU_82	molecular chaperone DnaK [Streptococcus mutans UA159]	gi|24378606	65246.4	4.58	8	2	41	47.733	41	99.872
	SMU_1560	EamA family transporter [Streptococcus mutans]	gi|488191761	14716.1	8.66	9	2	33	0	26	94.772
	SMU_486	histidine kinase [Streptococcus mutans UA159]	gi|24378971	38092.4	5.8	10	3	41	50.086	35	99.292
	SMU_1216c	putative amino acid ABC transporter, permease protein [Streptococcus mutans UA159]	gi|24377593	24292.9	8.76	11	2	39	17.163	34	99.09
	SMU_714	elongation factor Tu [Streptococcus mutans UA159]	gi|24379182	43891.4	4.84	12	22	826	100	648	100
	SMU_1190	pyruvate kinase [Streptococcus mutans UA159]	gi|24377568	54333.1	5.09	13	13	548	100	479	100
	SMU_1200	putative ribosomal protein S1; sequence specific DNA-binding protein [Streptococcus mutans UA159]	gi|24377577	43660	5	14	17	503	100	384	100
	SMU_1651	Chain A, The Crystal Structure Of A Possible Arsenate Reductase From Streptococcus Mutans Ua159	gi|223365935	13584.9	6.54	15	3	46	84.926	34	98.992
	SMU_1303c	dipeptidase [Streptococcus mutans UA159]	gi|24379719	53003.9	4.97	16	1	34	0	34	98.98
	SMU_1066	RecName: Full=GMP synthase [glutamine-hydrolyzing]; AltName: Full=GMP synthetase; AltName: Full=Glu	gi|44887999	57227.4	4.88	17	1	37	0	37	99.548
	SMU_1247	enolase [Streptococcus mutans UA159]	gi|24379669	46828.6	4.67	18	21	908	100	740	100
	SMU_1247	enolase [Streptococcus mutans UA159]	gi|24379669	46828.6	4.67	19	23	1010	100	812	100
	SMU_1247	enolase [Streptococcus mutans UA159]	gi|24379669	46828.6	4.67	20	16	557	100	453	100
	SMU_486	histidine kinase [Streptococcus mutans UA159]	gi|24378971	38092.4	5.8	21	6	48	90.489	34	99.097
	SMU_15	cell division protein FtsH [Streptococcus mutans UA159]	gi|24378545	71674.1	6.54	22	4	29	0	27	95.394
	SMU_2001	DNA-directed RNA polymerase subunit alpha [Streptococcus mutans UA159]	gi|24380343	34549.1	4.76	23	9	189	100	141	100
	SMU_1216c	putative amino acid ABC transporter, permease protein [Streptococcus mutans UA159]	gi|24377593	24292.9	8.76	24	3	40	26.171	31	98.574
	SMU_791c	hypothetical protein SMU_791c [Streptococcus mutans UA159]	gi|24377164	8773.7	9.46	25	4	34	0
	SMU_714	elongation factor Tu [Streptococcus mutans UA159]	gi|24379182	43891.4	4.84	26	12	410	100	345	100
	SMU_2032	30S ribosomal protein S2 [Streptococcus mutans UA159]	gi|24380374	29075.2	5	27	2	36	0	31	98.177
	SMU_360	type I glyceraldehyde-3-phosphate dehydrogenase [Streptococcus mutans]	gi|488191281	36045.5	5.71	28	10	207	100	152	100
	SMU_360	type I glyceraldehyde-3-phosphate dehydrogenase [Streptococcus mutans]	gi|488191281	36045.5	5.71	29	9	180	100	133	100
	SMU_1216c	putative amino acid ABC transporter, permease protein [Streptococcus mutans UA159]	gi|24377593	24292.9	8.76	30	3	40	27.852	32	98.509
	SMU_1247	enolase [Streptococcus mutans UA159]	gi|24379669	46828.6	4.67	31	6	237	100	218	100
	SMU_1216c	putative amino acid ABC transporter, permease protein [Streptococcus mutans UA159]	gi|24377593	24292.9	8.76	32	2	38	7.055	33	98.974
	SMU_1461	glucose-1-phosphate thymidylyltransferase [Streptococcus mutans UA159]	gi|24379858	32274.5	4.9	33	6	57	98.657	30	97.949
	SMU_99	fructose-bisphosphate aldolase [Streptococcus mutans UA159]	gi|24378620	31406	4.96	34	9	348	100	296	100
	SMU_15	cell division protein FtsH [Streptococcus mutans UA159]	gi|24378545	71674.1	6.54	35	4	31	0	31	98.244
	SMU_355	CMP-binding factor [Streptococcus mutans UA159]	gi|24378852	37069.7	5.45	36	4	47	86.871	38	99.443
	SMU_1704	Chain A, The Crystal Structure Of Smu.1704 From Streptococcus Mutans Ua159	gi|313754267	12641.6	9.17	37	1	38	0	33	98.009
	SMU_1357	putative transposase fragment [Streptococcus mutans UA159]	gi|24377733	9507.7	5.26	38	2	43	68.506	34	98.5
	SMU_2167	50S Ribosomal Protein L2 [Streptococcus mutans UA159]	gi|345287738	30197.4	10.64	39	2	49	92.089	35	98.908
	SMU_355	CMP-binding factor [Streptococcus mutans UA159]	gi|24378852	37069.7	5.45	40	3	36	0	29	94.996
	SMU_1601	Chain A, 6-phospho-beta-D-Glucosidase	gi|407943999	55371.8	5.17	41	2	42	53.417	41	99.737
	SMU_2011	50S ribosomal protein L6 [Streptococcus mutans UA159]	gi|24380354	19424.5	9.7	42	7	406	100	358	100
	SMU_2135c	30S ribosomal protein S4 [Streptococcus mutans UA159]	gi|24380465	23020.4	10.06	43	14	390	100	288	100
	SMU_169	50S ribosomal protein L13 [Streptococcus mutans UA159]	gi|24376547	16205.7	9.87	44	8	277	100	222	100
	SMU_169	50S ribosomal protein L13 [Streptococcus mutans UA159]	gi|24376547	16205.7	9.87	45	10	438	100	358	100
	SMU_358	30S ribosomal protein S7 [Streptococcus mutans UA159]	gi|24378855	17794.3	10.39	46	8	216	100	166	100
	SMU_1342	non-ribosomal peptide synthetase [Streptococcus mutans]	gi|488196321	313438	5.28	47	12	44	72.57	44	99.821
	SMU_1405	hypothetical protein SMU_1405c [Streptococcus mutans UA159]	gi|24379809	156527	8.85	48	4	31	0	31	97.162
	SMU_2012	30S ribosomal protein S8 [Streptococcus mutans UA159]	gi|24380355	14683.9	9.1	49	7	304	100	251	100
	SMU_1581	DNA polymerase III, gamma/tau subunit [Streptococcus mutans UA159]	gi|24377948	62157.6	5.1	50	5	44	73.194	35	98.677
	SMU_1704	Chain A, The Crystal Structure Of Smu.1704 From Streptococcus Mutans Ua159	gi|313754267	12641.6	9.17	51	3	42	54.478	29	94.861
	SMU_2167	50S Ribosomal Protein L2 [Streptococcus mutans UA159]	gi|345287738	30197.4	10.64	52	3	41	50.086	34	98.236
	SMU_2167	50S Ribosomal Protein L2 [Streptococcus mutans UA159]	gi|345287738	30197.4	10.64	53	2	46	82.693	34	98.299
	SMU_2167	50S Ribosomal Protein L2 [Streptococcus mutans UA159]	gi|345287738	30197.4	10.64	54	2	49	91.124	49	99.95
	SMU_1581	DNA polymerase III, gamma/tau subunit [Streptococcus mutans UA159]	gi|24377948	62157.6	5.1	55	5	39	13.259	30	95.781
	SMU_2167	50S Ribosomal Protein L2 [Streptococcus mutans UA159]	gi|345287738	30197.4	10.64	56	3	40	37.161	29	95.306
	SMU_1581	DNA polymerase III, gamma/tau subunit [Streptococcus mutans UA159]	gi|24377948	62157.6	5.1	57	6	43	65.468	32	97.417
	SMU_1581	DNA polymerase III, gamma/tau subunit [Streptococcus mutans UA159]	gi|24377948	62157.6	5.1	58	5	42	62.136	34	98.108
	SMU_1512	phenylalanyl-tRNA synthetase subunit alpha [Streptococcus mutans UA159]	gi|24379902	39270.8	5.87	59	5	37	0	30	95.56
	SMU_1581	DNA polymerase III, gamma/tau subunit [Streptococcus mutans UA159]	gi|24377948	62157.6	5.1	60	3	31	0	31	96.702
	SMU_82	molecular chaperone DnaK [Streptococcus mutans UA159]	gi|24378606	65246.4	4.58	61	1	41	46.516	41	99.738
	SMU_714	elongation factor Tu [Streptococcus mutans UA159]	gi|24379182	43891.4	4.84	62	18	785	100	658	100
	SMU_1190	pyruvate kinase [Streptococcus mutans UA159]	gi|24377568	54333.1	5.09	63	14	509	100	435	100
	SMU_1247	enolase [Streptococcus mutans UA159]	gi|24379669	46828.6	4.67	64	9	344	100	307	100
	SMU_1581	DNA polymerase III, gamma/tau subunit [Streptococcus mutans UA159]	gi|24377948	62157.6	5.1	65	6	40	35.698	30	96.135
	SMU_1581	DNA polymerase III, gamma/tau subunit [Streptococcus mutans UA159]	gi|24377948	62157.6	5.1	66	5	40	29.494	31	96.498
	SMU_233	ketol-acid reductoisomerase [Streptococcus mutans UA159]	gi|24378743	37261.8	5.01	67	8	270	100	235	100
	SMU_361	phosphoglycerate kinase [Streptococcus mutans UA159]	gi|24378858	42019.3	5.23	68	7	54	97.38	31	97.424
	SMU_1581	DNA polymerase III, gamma/tau subunit [Streptococcus mutans UA159]	gi|24377948	62157.6	5.1	69	3	35	0	35	98.512
	SMU_1581	DNA polymerase III, gamma/tau subunit [Streptococcus mutans UA159]	gi|24377948	62157.6	5.1	70	6	40	27.852	29	94.56
	SMU_485	conserved hypothetical protein [Streptococcus mutans UA159]	gi|24376859	30920.6	5.63	71	3	37	0	31	96.927
	SMU_1247	enolase [Streptococcus mutans UA159]	gi|24379669	46828.6	4.67	72	7	261	100	239	100
	SMU_1247	enolase [Streptococcus mutans UA159]	gi|24379669	46828.6	4.67	73	7	283	100	260	100
	SMU_1216c	putative amino acid ABC transporter, permease protein [Streptococcus mutans UA159]	gi|24377593	24292.9	8.76	74	1	38	0	38	99.355
	SMU_1581	DNA polymerase III, gamma/tau subunit [Streptococcus mutans UA159]	gi|24377948	62157.6	5.1	75	5	41	42.691	31	96.8
	SMU_1581	DNA polymerase III, gamma/tau subunit [Streptococcus mutans UA159]	gi|24377948	62157.6	5.1	76	6	44	72.57	34	98.191
	SMU_2032	30S ribosomal protein S2 [Streptococcus mutans UA159]	gi|24380374	29075.2	5	77	7	149	100	119	100
	SMU_542	glucose kinase [Streptococcus mutans UA159]	gi|24379024	33614.3	4.84	78	10	181	100	128	100
	SMU_233	ketol-acid reductoisomerase [Streptococcus mutans UA159]	gi|24378743	37261.8	5.01	79	8	292	100	258	100
	SMU_15	cell division protein FtsH [Streptococcus mutans UA159]	gi|24378545	71674.1	6.54	80	3	40	34.2	40	99.597
	SMU_1581	DNA polymerase III, gamma/tau subunit [Streptococcus mutans UA159]	gi|24377948	62157.6	5.1	81	5	50	92.785	41	99.62
	SMU_1581	DNA polymerase III, gamma/tau subunit [Streptococcus mutans UA159]	gi|24377948	62157.6	5.1	82	6	44	74.401	33	98.175
	SMU_1581	DNA polymerase III, gamma/tau subunit [Streptococcus mutans UA159]	gi|24377948	62157.6	5.1	83	5	51	94.269	42	99.741
	SMU_81	heat shock protein GrpE [Streptococcus mutans UA159]	gi|24378605	20563.2	4.51	84	3	59	99.112	49	99.955
	SMU_803c	ABC transporter ATP-binding protein [Streptococcus mutans]	gi|488190748	57634	7.26	85	1	28	0	28	95.017
	SMU_1357	putative transposase fragment [Streptococcus mutans UA159]	gi|24377733	9507.7	5.26	86	2	45	78.708	36	98.96
	SMU_1581	DNA polymerase III, gamma/tau subunit [Streptococcus mutans UA159]	gi|24377948	62157.6	5.1	87	5	39	22.692	30	96.406
	SMU_1102	putative phospho-beta-glucosidase [Streptococcus mutans UA159]	gi|24377968	55100.7	5.13	88	4	50	94.136	43	99.833
	SMU_1581	DNA polymerase III, gamma/tau subunit [Streptococcus mutans UA159]	gi|24377948	62157.6	5.1	89	5	37	0	28	93.897
	SMU_1599	transcriptional regulator [Streptococcus mutans UA159]	gi|24379980	76697.8	5.89	90	7	43	68.506	34	98.52
	SMU_444	hypothetical protein SMU_444 [Streptococcus mutans UA159]	gi|24376818	3875	9.63	91	3	55	97.967	33	97.85
	SMU_1357	putative transposase fragment [Streptococcus mutans UA159]	gi|24377733	9507.7	5.26	92	1	52	96.3	48	99.928
	SMU_2167	50S Ribosomal Protein L2 [Streptococcus mutans UA159]	gi|345287738	30197.4	10.64	93	4	46	83.472	37	98.951
	SMU_2167	50S Ribosomal Protein L2 [Streptococcus mutans UA159]	gi|345287738	30197.4	10.64	94	3	47	87.747	41	99.612
	SMU_906	ABC transporter ATP-binding protein [Streptococcus mutans UA159]	gi|24379356	66824.1	6.44	95	5	50	93.42	42	99.734
	SMU_444	hypothetical protein SMU_444 [Streptococcus mutans UA159]	gi|24376818	3875	9.63	96	3	52	95.448	29	94.718
	SMU_2167	50S Ribosomal Protein L2 [Streptococcus mutans UA159]	gi|345287738	30197.4	10.64	97	2	57	98.775	43	99.892
	SMU_61	transcriptional regulator [Streptococcus mutans UA159]	gi|24378588	35225.4	5.07	98	3	34	0	28	96.307
	SMU_906	ABC transporter ATP-binding protein [Streptococcus mutans UA159]	gi|24379356	66824.1	6.44	99	3	36	0	36	99.436
	SMU_1581	DNA polymerase III, gamma/tau subunit [Streptococcus mutans UA159]	gi|24377948	62157.6	5.1	100	4	28	0	28	96.667
	SMU_2167	50S Ribosomal Protein L2 [Streptococcus mutans UA159]	gi|345287738	30197.4	10.64	101	2	55	98.013	45	99.925
	SMU_2167	50S Ribosomal Protein L2 [Streptococcus mutans UA159]	gi|345287738	30197.4	10.64	102	5	47	85.932	35	99.109
	SMU_651c	putative ABC transporter, substrate-binding protein [Streptococcus mutans UA159]	gi|24377028	36699.2	9.17	103	2	30	0	30	97.676
	SMU_1581	DNA polymerase III, gamma/tau subunit [Streptococcus mutans UA159]	gi|24377948	62157.6	5.1	104	5	39	9.171	29	97.377
	SMU_2167	50S Ribosomal Protein L2 [Streptococcus mutans UA159]	gi|345287738	30197.4	10.64	105	3	60	99.386	41	99.798
	SMU_906	ABC transporter ATP-binding protein [Streptococcus mutans UA159]	gi|24379356	66824.1	6.44	106	4	32	0	32	98.393
	SMU_297	DNA polymerase I (POL I) [Streptococcus mutans UA159]	gi|24376673	99393.2	5.23	107	7	38	0	29	97.19
	SMU_1581	DNA polymerase III, gamma/tau subunit [Streptococcus mutans UA159]	gi|24377948	62157.6	5.1	108	4	29	0	29	96.708
	SMU_1581	DNA polymerase III, gamma/tau subunit [Streptococcus mutans UA159]	gi|24377948	62157.6	5.1	109	4	29	0	29	97.325
	SMU_15	cell division protein FtsH [Streptococcus mutans UA159]	gi|24378545	71674.1	6.54	110	3	29	0	29	96.739
	SMU_1538	RecName: Full=Glucose-1-phosphate adenylyltransferase; AltName: Full=ADP-glucose pyrophosphorylase;	gi|92081399	41905.8	4.72	111	2	46	84.926	46	99.944
	SMU_2018	30S ribosomal protein S17 [Streptococcus mutans UA159]	gi|24380360	10018.5	10.18	112	7	58	98.981	15	34.342
	SMU_1581	DNA polymerase III, gamma/tau subunit [Streptococcus mutans UA159]	gi|24377948	62157.6	5.1	113	5	40	31.099	30	98.07
	SMU_15	cell division protein FtsH [Streptococcus mutans UA159]	gi|24378545	71674.1	6.54	114	3	27	0	27	95.829
	SMU_585	DNA repair protein RecN [Streptococcus mutans UA159]	gi|24376960	62700.3	5.24	115	5	45	77.704	37	99.574
	SMU_1581	DNA polymerase III, gamma/tau subunit [Streptococcus mutans UA159]	gi|24377948	62157.6	5.1	116	4	30	0	30	97.894
	SMU_1961c	putative PTS system, sugar-specific enzyme IIA component [Streptococcus mutans UA159]	gi|24378321	15174.6	4.1	117	3	57	98.803	42	99.884
	SMU_2167	50S Ribosomal Protein L2 [Streptococcus mutans UA159]	gi|345287738	30197.4	10.64	118	3	41	50.086	34	99.114
	SMU_1417c	putative oleoyl-acyl carrier protein thioesterase [Streptococcus mutans UA159]	gi|24377789	28726.7	5.7	119	2	41	48.923	36	99.385
	SMU_2047	putative PTS system, glucose-specific IIABC component [Streptococcus mutans UA159]	gi|24378407	78366.1	6.47	120	2	33	0	33	98.994
	SMU_2167	50S Ribosomal Protein L2 [Streptococcus mutans UA159]	gi|345287738	30197.4	10.64	121	3	38	0	31	98.151

## Sheet: YidC1CT Table
		^ also pulled down in the GST-YidC2CT											* found to be in mass spec list (Mishra et al. 2019)
													+ TM domains predicted by DG predictor server V1.0
	Accession UA159	Protein	Accession No.	MW (KDa)	Protein PI	Spot Number	Pep. Count	Protein Score	Protein Score C.I %	Total Ion Score	Total Ion Score C.I %	Accession NG8	No. of TMs	Uniprot ID
	SMU_1581	DNA polymerase III, gamma/tau subunit ^	gi|24377948	62157.6	5.1	82	6	44	74.401	33	98.175	AMF84989.1	0*	Q8DT16_STRMU
						76	6	44	72.57	34	98.191
						57	6	43	65.468	32	97.417
						65	6	40	35.698	30	96.135
						70	6	40	27.852	29	94.56
						50	5	44	73.194	35	98.677
						81	5	50	92.785	41	99.62
						58	5	42	62.136	34	98.108
						115	5	41	47	32	99
						107	5	41	44	31	98
						75	5	41	42.691	31	96.8
						66	5	40	29.494	31	96.498
						87	5	39	22.692	30	96.406
						104	5	39	9.171	29	97.377
						89	5	37	0	28	93.897
						116	4	30	0	30	97.894
						109	4	29	0	29	97.325
						105	4	34	0	34	99
						119	4	34	0	34	99
						4	4	33	0	33	99
						90	4	33	0	33	98
						118	4	32	0	32	99
						80	4	32	0	32	98
						121	4	31	0	31	98.151
						52	4	31	0	31	97
						108	4	29	0	29	96.708
						100	4	28	0	28	96.667
						69	3	35	0	35	98.512
						17	3	34	0	34	99
						60	3	31	0	31	96.702
						32	3	30	0	30	98
						111	3	30	0	30	97
	SMU_15	cell division protein FtsH ^	gi|24378545	71674.1	6.54	51	4	32	0	32	97	AMF86268.1	2	Q8DWM7_STRMU
						35	4	31	0	31	98.244
						4	4	29	0	29	97
						22	4	29	0	27	95.394
						80	3	40	34.2	40	99.597
						90	3	32	0	32	98
						110	3	29	0	29	96.739
						114	3	27	0	27	95.829
						7	2	33	0	33	99
						66	2	33	0	33	98
						71	2	30	0	31	97
						24	2	29	0	29	97
						27	2	28	0	28	97
						121	2	28	0	28	97
	SMU_1216c	putative amino acid ABC transporter, permease protein ^	gi|24377593	24292.9	8.76	30	3	40	27.852	32	98.509	AMF85294.1	6	Q8DTV7_STRMU
						24	3	40	26.171	31	98.574
						2	3	40	34.2	31	98
						21	2	40	36	34	99
						7	2	39	23	33	99
						11	2	39	17.163	34	99.09
						32	2	38	7.055	33	98.974
						10	2	38	0	31	98
						74	1	38	0	38	99.355
						4	1	35	0	35	99.255
						5	1	33	0	33	98.88
	SMU_2167	50S Ribosomal Protein L2 ^	gi|345287738	30197.4	10.64	105	3	60	99.386	41	99.798	AMF86415.1	0*	G1XVB9_STRMU
						118	3	41	50.086	34	99.114
						52	3	41	50.086	34	98.236
						88	3	39	23	32	97
						121	3	38	0	31	98.151
						39	2	49	92.089	35	98.908
						92	2	38	5	38	99
						86	2	35	0	30	97
						99	2	28	0	28	96
	SMU_1247	enolase ^	gi|24379669	46828.6	4.67	19	23	1010	100	812	100	AMF85264.1	1	ENO_STRMU
						18	21	908	100	740	100
						20	16	557	100	453	100
						64	9	344	100	307	100
						73	7	283	100	260	100
						72	7	261	100	239	100
						31	6	237	100	218	100
	SMU_906	ABC transporter ATP-binding protein ^	gi|24379356	66824.1	6.44	106	4	32	0	32	98.393	AMF85551.1	5	Q8DUL5_STRMU
						59	4	32	0	32	97
						36	4	36	0	36	99
						41	3	31	0	31	97
						105	3	36	0	36	99
						99	3	36	0	36	99.436
						85	1	28	0	28	95.017
	SMU_486	histidine kinase ^	gi|24378971	38092.4	5.8	21	6	48	90.489	34	99.097	AMF85917.1	2	Q8DVJ9_STRMU
						10	3	41	50.086	35	99.292
						7	2	34	0	34	99
						2	2	39	21	39	100
						6	2	33	0	28	96
	SMU_1601	6-phospho-beta-D-Glucosidase ^	gi|407943999	55371.8	5.17	38	3	36	0	36	99	AMF84971.1	0*	Q8DT00_STRMU
						41	2	42	53.417	41	99.737
						39	2	37	0	37	99
						86	2	35	0	35	99
						92	2	33	0	33	98
	SMU_1357	putative transposase fragment ^	gi|24377733	9507.7	5.26	86	2	45	78.708	36	98.96		0*	Q8DTI2_STRMU
						88	2	43	68	34	99
						38	2	43	68.506	34	98.5
						39	2	41	50	32	98
						92	1	52	96.3	48	99.928
	SMU_1417c	putative oleoyl-acyl carrier protein thioesterase ^	gi|24377789	28726.7	5.7	119	2	41	48.923	36	99.385	AMF85125.1	0*	Q8DTD4_STRMU
						118	2	34	0	28	97
						39	1	40	37	40	100
						90	1	31	0	31	97
						41	1	29	0	29	96
	SMU_82	molecular chaperone DnaK ^	gi|24378606	65246.4	4.58	1	17	548	100	456	100	AMF86218.1	0*	DNAK_STRMU
						3	6	125	100	110	100
						8	2	41	47.733	41	99.872
						61	1	41	46.516	41	99.738
	SMU_2032	30S ribosomal protein S2	gi|24380374	29075.2	5	77	7	149	100	119	100	AMF86405.1	0*	RS2_STRMU
						27	2	36	0	31	98.177
						11	2	32	0	26	95
						4	1	27	0	27	96
	SMU_2047	putative PTS system, glucose-specific IIABC	gi|24378407	78366.1	6.47	107	3	29	0	29	97	AMF86393.1	10	Q8DS05_STRMU
						66	2	34	0	34	98
						120	2	33	0	33	98.994
						82	2	33	0	33	98
	SMU_714	elongation factor Tu	gi|24379182	43891.4	4.84	12	22	826	100	648	100	AMF85715.1	0*	EFTU_STRMU
						62	18	785	100	658	100
						26	12	410	100	345	100
	SMU_1190	pyruvate kinase ^	gi|24377568	54333.1	5.09	63	14	509	100	435	100	AMF85314.1	0*	Q8DTX7_STRMU
						13	13	548	100	479	100
						86	3	43	67	43	100
	SMU_1599	transcriptional regulator ^	gi|24379980	76697.8	5.89	90	7	43	68.506	34	98.52	AMF84973.1	2	Q8DT02_STRMU
						36	5	38	0	31	97
						59	4	30	0	30	96
	SMU_260	Nitroreductase family protein ^	gi|24378768	22370.3	4.95	39	3	46	84	38	99	AMF86110.1	0*	Q8DW21_STRMU
						86	2	41	47	36	99
						38	3	38	0	29	95
	SMU_1704	DNA-binding transcriptional regulator, PadR family	gi|313754267	12641.6	9.17	51	3	42	54.478	29	94.861	AMF84882.1	1	Q8DSR7_STRMU
						37	1	38	0	33	98.009
	SMU_2080	LytTR family transcriptional regulator	gi|488191179	17176.5	9.96	106	1	27	0	27	95	AMF86352.1	0	Q8DRX6_STRMU
						121	1	27	0	27	95
	SMU_123	DNA polymerase III PolC ^	gi|24378642	165463	5.11	2	12	39	25	30	98	AMF86196.1	3	DPO3_STRMU
						7	8	39	24	39	100
	SMU_360	type I glyceraldehyde-3-phosphate dehydrogenase	gi|488191281	36045.5	5.71	28	10	207	100	152	100	AMF86022.1	0*	Q8DVV3_STRMU
						29	9	180	100	133	100
	SMU_233	ketol-acid reductoisomerase	gi|24378743	37261.8	5.01	79	8	292	100	258	100	AMF86134.1	0*	ILVC_STRMU
						67	8	270	100	235	100
	SMU_2011	50S ribosomal protein L6 ^	gi|24380354	19424.5	9.7	42	7	406	100	358	100	AMF86427.1	0*	RL6_STRMU
						43	5	137	100	112	100
	SMU_355	CMP-binding factor ^	gi|24378852	37069.7	5.45	36	4	47	86.871	38	99.443	AMF86027.1	0*	Q8DVV7_STRMU
						40	3	36	0	29	94.996
	SMU_651c	putative ABC transporter, substrate-binding protein ^	gi|24377028	36699.2	9.17	39	3	41	47	34	99	AMF85769.1	1	Q8DV57_STRMU
						103	2	30	0	30	97.676
	SMU_1200	putative ribosomal protein S1	gi|24377577	43660	5	14	17	503	100	384	100	AMF85306.1	0*	Q8DTW9_STRMU
	SMU_2135c	30S ribosomal protein S4	gi|24380465	23020.4	10.06	43	14	390	100	288	100	AMF86307.1	1	RS4_STRMU
	SMU_1342	non-ribosomal peptide synthetase ^	gi|488196321	313438	5.28	47	12	44	72.57	44	99.821	AMF85178.1	5	Q8DTJ5_STRMU
	SMU_169	50S ribosomal protein L13 ^	gi|24376547	16205.7	9.87	45	10	438	100	358	100	AMF86159.1	0*	Q8DW98_STRMU
	SMU_542	glucose kinase	gi|24379024	33614.3	4.84	78	10	181	100	128	100	AMF85860.1	0*	Q8DVE8_STRMU
	SMU_99	fructose-bisphosphate aldolase	gi|24378620	31406	4.96	34	9	348	100	296	100	AMF86207.1	0*	Q8DWG0_STRMU
	SMU_2001	DNA-directed RNA polymerase subunit alpha ^	gi|24380343	34549.1	4.76	23	9	189	100	141	100	AMF86438.1	0*	RPOA_STRMU
	SMU_358	30S ribosomal protein S7 ^	gi|24378855	17794.3	10.39	46	8	216	100	166	100	AMF86024.1	0*	RS7_STRMU
	SMU_515	oleate hydratase ^	gi|488190828	67700.6	6.11	2	8	41	42.691	30	98.092	AMF85885.1	1	Q8DVH4_STRMU
	SMU_2012	30S ribosomal protein S8	gi|24380355	14683.9	9.1	49	7	304	100	251	100	AMF86426.1	0*	RS8_STRMU
	SMU_1530	ATP synthase F0F1 subunit alpha	gi|24379919	54339.1	4.85	12	7	204	100	182	100	AMF85032.1	0*	ATPA_STRMU
	SMU_2018	30S ribosomal protein S17 ^	gi|24380360	10018.5	10.18	112	7	58	98.981	15	34.342	AMF86421.1	0*	RS17_STRMU
	SMU_361	phosphoglycerate kinase	gi|24378858	42019.3	5.23	68	7	54	97.38	31	97.424	AMF86021.1	0*	PGK_STRMU
	SMU_2042	dextranase ^	gi|24380381	94424	4.99	2	7	39	11	32	99	AMF86396.1	3	DEXT_STRMU
	SMU_297	DNA polymerase I (POL I)	gi|24376673	99393.2	5.23	107	7	38	0	29	97.19	AMF86076.1	0*	Q8DVZ5_STRMU
	SMU_1461	glucose-1-phosphate thymidylyltransferase	gi|24379858	32274.5	4.9	33	6	57	98.657	30	97.949	AMF85088.1	1	RMLA_STRMU
	SMU_365	glutamate synthase	gi|24378862	166524	5.57	86	6	41	52	41	100	AMF86017.1	2	Q8CWY9_STRMU
	SMU_585	DNA repair protein RecN	gi|24376960	62700.3	5.24	115	5	45	77.704	37	99.574	AMF85825.1	0*	Q8DVB0_STRMU
	SMU_675	PTS system transporter protein EI ^	gi|24379148	63357.9	4.57	88	5	42	56	34	99	AMF85747.1	0*	PT1_STRMU
	SMU_1512	phenylalanyl-tRNA synthetase subunit alpha ^	gi|24379902	39270.8	5.87	59	5	37	0	30	95.56	AMF85049.1	0*	SYFA_STRMU
	SMU_804	FRG domain-containing protein	gi|499387083	47757.6	6.02	111	5	35	0	27	96	not present		Q8DUT9_STRMU
	SMU_2091c	DNA mismatch repair protein MutS	gi|24380425	95281.1	5.18	9	5	27	0	27	96	AMF86342.1	1	MUTS_STRMU
	SMU_1043c	phosphate acetyltransferase	gi|488191087	36359	4.92	77	4	141	100	129	100	AMF85440.1	0*	Q8DUA0_STRMU
	SMU_445	glycyl-tRNA synthetase subunit alpha	gi|24378934	35059.3	4.93	77	4	58	99	45	100	AMF85952.1	0*	SYGA_STRMU
	SMU_1102	putative phospho-beta-glucosidase	gi|24377968	55100.7	5.13	88	4	50	94.136	43	99.833	AMF85388.1	1	Q8DU50_STRMU
	SMU_1422	pyruvate dehydrogenase E1 component subunit beta ^	gi|24379825	37145.9	4.86	7	4	48	88.299	37	99.535	AMF85120.1	0*	Q8CZF1_STRMU
	SMU_1623c	S1 RNA-binding domain-containing protein	gi|24380003	32211.8	8.99	51	4	40	37	31	97	AMF84953.1	0*	Q8DSY3_STRMU
	SMU_1464c	tRNA (adenine(22)-N(1))-methyltransferase ^	gi|24379861	26002.8	6.02	92	4	39	19	31	96	AMF85085.1	0*	Q8DT98_STRMU
	SMU_791c	hypothetical protein SMU_791c	gi|24377164	8773.7	9.46	25	4	34	0	0	0	AMF85648.1	2	Q8DUV1_STRMU
	SMU_1425	Chaperone protein ClpB	gi|54035851	98072.9	5.91	119	4	33	0	33	99	AMF85117.1	1	CLPB_STRMU
	SMU_1405c	type II CRISPR RNA-guided endonuclease Cas9 ^	gi|24379809	156527	8.85	48	4	31	0	31	97.162	AMF85134.1	3	CAS9_STRMU
	SMU_81	heat shock protein GrpE	gi|24378605	20563.2	4.51	84	3	59	99.112	49	99.955	AMF86219.1	0*	GRPE_STRMU
	SMU_1961c	putative PTS system, sugar-specific enzyme IIA component	gi|24378321	15174.6	4.1	117	3	57	98.803	42	99.884	AMF86475.1	0	Q8DS73_STRMU
	SMU_444	hypothetical protein SMU_444 ^	gi|24376818	3875	9.63	91	3	55	97.967	33	97.85		0	Q8DVN3_STRMU
	SMU_96	Probable DNA-directed RNA polymerase subunit delta ^	gi|30316220	22463.9	3.71	6	3	54	97.611	43	99.902	AMF86209.1	0*	RPOE_STRMU
	SMU_1651	arsenate reductase family protein	gi|488191485	13410.9	5.82	15	3	45	78	34	99	AMF84931.1	0*	Q8DSV8_STRMU
	SMU_485	conserved hypothetical protein	gi|24376859	30920.6	5.63	71	3	37	0	31	96.927	AMF85918.1	4	Q8DVK0_STRMU
	SMU_1708	potassium transporter peripheral membrane protein	gi|24380082	50683.7	6.96	58	3	35	0	35	98	AMF84878.1	2	Q8DSR3_STRMU
	SMU_1538	Glucose-1-phosphate adenylyltransferase	gi|92081399	41905.8	4.72	111	2	46	84.926	46	99.944	AMF85025.1	0*	GLGC_STRMU
	SMU_1269	phosphoserine phosphatase SerB	gi|488191967	23687.3	4.84	57	2	34	0	29	95	AMF85237.1	0*	Q8DTQ8_STRMU
	SMU_1560	EamA family transporter	gi|488191761	14716.1	8.66	9	2	33	0	26	94.772	AMF85005.1	5	Q8DT35_STRMU
	SMU_780	chorismate synthase	gi|24379239	42614.1	6.24	57	2	30	0	30	96	AMF85658.1	1	AROC_STRMU
	SMU_1066	GMP synthase [glutamine-hydrolyzing]	gi|44887999	57227.4	4.88	17	1	37	0	37	99.548	AMF85420.1	1	GUAA_STRMU
	SMU_844	GNAT family N-acetyltransferase	gi|24379299	20818	9.52	15	1	35	0	35	99	AMF85602.1	1	Q8DUQ9_STRMU
	SMU_818	30S ribosomal protein S21	gi|24379273	6967.9	11.29	86	1	34	0	29	95	AMF85628.1	0*	RS21_STRMU
	SMU_1303c	dipeptidase	gi|24379719	53003.9	4.97	16	1	34	0	34	98.98	AMF85207.1	0*	Q8DTN0_STRMU
	SMU_322c	glucose-1-phosphate uridylyltransferase	gi|24376696	33883.7	5.42	15	1	32	0	32	98	AMF86056.1	0*	I6L930_STRMU
	SMU_1496	galactose-6-phosphate isomerase subunit LacA	gi|24379889	15598	6.07	15	1	31	0	31	98	AMF85057.1	0	LACA_STRMU
	SMU_406c	Cof-type HAD-IIB-family hydrolase	gi|24378899	31148.4	9.26	15	1	30	0	30	97	AMF86674.1	0	Q8DVR4_STRMU

## Sheet: YidC2CT Table 
		^ also pulled down in the GST-YidC1CT											* found to be in mass spec list (Mishra et al. 2019)
													+ TM domains predicted by DG predictor server V1.0
	Id	Protein	Accession No.	MW (KDa)	Protein PI	Spot Number	Pep. Count	Protein Score	Protein Score C.I %	Total Ion Score	Total Ion Score C.I %	Accession NG8	No. of TMs	Uniprot ID
	SMU_2167	50S Ribosomal Protein L2 ^	gi|345287738	30197.4	10.64	97	2	57	98.775	43	99.892	AMF86415.1	0*	G1XVB9_STRMU
						101	2	55	98.013	45	99.925
						54	2	49	91.124	49	99.95
						39	2	49	92.089	35	98.908
						102	5	47	85.932	35	99.109
						94	3	47	87.747	41	99.612
						93	4	46	83.472	37	98.951
						53	2	46	82.693	34	98.299
						56	3	40	37.161	29	95.306
						92	2	38	5	38	99
	SMU_1581	DNA polymerase III, gamma/tau subunit ^	gi|24377948	62157.6	5.1	83	5	51	94.269	42	99.741	AMF84989.1	0*	Q8DT16_STRMU
						101	5	41	51	32	99
						97	6	40	36	30	97
						113	5	40	31.099	30	98.07
						55	5	39	13.259	30	95.781
						93	5	39	9	31	95
						50	5	44	73.194	35	98.677
						116	4	30	0	30	97.894
						109	4	29	0	29	97.325
	SMU_1601	6-phospho-beta-D-Glucosidase ^	gi|407943999	55371.8	5.17	41	2	42	53.417	41	99.737	AMF84971.1	0*	Q8DT00_STRMU
						54	2	38	0	38	99
						39	2	37	0	37	99
						38	3	36	0	36	99
						97	2	27	0	27	96
						101	2	27	0	27	95
						92	2	33	0	33	98
	SMU_906	ABC transporter ATP-binding protein ^	gi|24379356	66824.1	6.44	95	5	50	93.42	42	99.734	AMF85551.1	5	Q8DUL5_STRMU
						97	4	38	5	38	100
						55	4	35	0	35	99
						83	4	35	0	35	99
						59	4	32	0	32	97
						41	3	31	0	31	97
	SMU_1357	putative transposase fragment ^	gi|24377733	9507.7	5.26	92	1	52	96.3	48	99.928		0	Q8DTI2_STRMU
						38	2	43	68.506	34	98.5
						39	2	41	50	32	98
						53	2	41	47	32	97
						54	2	39	19	30	96
	SMU_444	hypothetical protein SMU_444 ^	gi|24376818	3875	9.63	91	3	55	97.967	33	97.85		0	Q8DVN3_STRMU
						96	3	52	95.448	29	94.718
						102	2	41	49	30	97
	SMU_1417c	putative oleoyl-acyl carrier protein thioesterase ^	gi|24377789	28726.7	5.7	53	2	34	0	34	99	AMF85125.1	0*	Q8DTD4_STRMU
						39	1	40	37	40	100
						41	1	29	0	29	96
	SMU_169	50S ribosomal protein L13 ^	gi|24376547	16205.7	9.87	45	10	438	100	358	100	AMF86159.1	0*	Q8DW98_STRMU
						44	8	277	100	222	100
	SMU_1190	pyruvate kinase ^	gi|24377568	54333.1	5.09	63	14	509	100	435	100	AMF85314.1	0*	Q8DTX7_STRMU
						97	3	28	0	29	97
	SMU_260	Nitroreductase family protein ^	gi|24378768	22370.3	4.95	39	3	46	84	38	99	AMF86110.1	0*	Q8DW21_STRMU
						38	3	38	0	29	95
	SMU_651c	putative ABC transporter, substrate-binding protein ^	gi|24377028	36699.2	9.17	39	3	41	47	34	99	AMF85769.1	1	Q8DV57_STRMU
						53	2	30	0	30	96
	SMU_486	histidine kinase ^	gi|24378971	38092.4	5.8	2	2	39	21	39	100	AMF85917.1	2	Q8DVJ9_STRMU
						6	2	33	0	28	96
	SMU_15	cell division protein FtsH	gi|24378545	71674.1	6.54	102	2	30	0	30	97	AMF86268.1	2	Q8DWM7_STRMU
						101	2	27	0	27	96
	SMU_1247	enolase ^	gi|24379669	46828.6	4.67	19	23	1010	100	812	100	AMF85264.1	1	ENO_STRMU
	SMU_82	molecular chaperone DnaK ^	gi|24378606	65246.4	4.58	1	17	548	100	456	100	AMF86218.1	0*	DNAK_STRMU
	SMU_1342	non-ribosomal peptide synthetase ^	gi|488196321	313438	5.28	47	12	44	72.57	44	99.821	AMF85178.1	5	Q8DTJ5_STRMU
	SMU_123	DNA polymerase III PolC ^	gi|24378642	165463	5.11	2	12	39	25	30	98	AMF86196.1	3	DPO3_STRMU
	SMU_683	putative ATP-binding protein	gi|24377063	126460	5.08	95	11	45	81	35	99	AMF85739.1	0*	Q8DV33_STRMU
	SMU_2001	DNA-directed RNA polymerase subunit alpha ^	gi|24380343	34549.1	4.76	23	9	189	100	141	100	AMF86438.1	0*	RPOA_STRMU
	SMU_358	30S ribosomal protein S7 ^	gi|24378855	17794.3	10.39	46	8	216	100	166	100	AMF86024.1	0*	RS7_STRMU
	SMU_515	oleate hydratase ^	gi|488190828	67700.6	6.11	2	8	41	42.691	30	98.092	AMF85885.1	1	Q8DVH4_STRMU
	SMU_2011	50S ribosomal protein L6 ^	gi|24380354	19424.5	9.7	42	7	406	100	358	100	AMF86427.1	0*	RL6_STRMU
	SMU_2018	30S ribosomal protein S17 ^	gi|24380360	10018.5	10.18	112	7	58	98.981	15	34.342	AMF86421.1	0*	RS17_STRMU
	SMU_2042	dextranase ^	gi|24380381	94424	4.99	2	7	39	11	32	99	AMF86396.1	3	DEXT_STRMU
	SMU_675	PTS system transporter protein EI	gi|24379148	63357.9	4.57	54	5	38	0	30	96	AMF85747.1	0*	PT1_STRMU
	SMU_1512	phenylalanyl-tRNA synthetase subunit alpha ^	gi|24379902	39270.8	5.87	59	5	37	0	30	95.56	AMF85049.1	0*	SYFA_STRMU
	SMU_469	Holliday junction-specific endonuclease	gi|24378956	22800.8	9.75	102	4	42	61	33	99	AMF85931.1	1	RECU_STRMU
	SMU_1464c	tRNA (adenine(22)-N(1))-methyltransferase ^	gi|24379861	26002.8	6.02	92	4	39	19	31	96	AMF85085.1	0*	Q8DT98_STRMU
	SMU_1405c	type II CRISPR RNA-guided endonuclease Cas9 ^	gi|24379809	156527	8.85	48	4	31	0	31	97.162	AMF85134.1	3	CAS9_STRMU
	SMU_1599	transcriptional regulator ^	gi|24379980	76697.8	5.89	59	4	30	0	30	96	AMF84973.1	2	Q8DT02_STRMU
	SMU_96	Probable DNA-directed RNA polymerase subunit delta ^	gi|30316220	22463.9	3.71	6	3	54	97.611	43	99.902	AMF86209.1	0*	RPOE_STRMU
	SMU_1216c	putative amino acid ABC transporter, permease protein ^	gi|24377593	24292.9	8.76	2	3	40	34.2	31	98	AMF85294.1	6	Q8DTV7_STRMU
	SMU_355	CMP-binding factor ^	gi|24378852	37070	5.45	40	3	36	-	29	95	AMF86027.1	0*	Q8DVV7_STRMU
	SMU_61	transcriptional regulator	gi|24378588	35225.4	5.07	98	3	34	0	28	96.307	AMF86235.1	1	Q8DWI6_STRMU
	SMU_1060	signal recognition particle protein	gi|24379497	57034.5	8.8	113	3	29	0	29	98	AMF85426.1	0*	SRP54_STRMU
	SMU_1485c	putative endonuclease	gi|24377853	66349.6	5.06	95	2	37	0	37	99	AMF85068.1	0*	Q8DT81_STRMU
	SMU_1422	pyruvate dehydrogenase E1 component subunit beta ^	gi|24379825	37145.9	4.86	98	1	30	0	30	98	AMF85120.1	0	Q8CZF1_STRMU
